# Supplementary material for: A blockchain-based multi-authority hierarchical attribute encrypted data sharing scheme in the Internet of Medical Things
Source: PLoS One. 2026 May 27;21(5):e0349767. doi: 10.1371/journal.pone.0349767 (PMC13215620; doi:10.1371/journal.pone.0349767)
Supplement: S1 File — This file contains the minimal anonymized dataset underlying the findings presented in this study. (XLSX) [file pone.0349767.s002.xlsx]

## Sheet: Sheet1
	384 byte					Fig.6 (a) Ciphertext size										Fig.6 (b) Key generation
	384 byte				Scheme[27]	Scheme[26]	Scheme[16]	Scheme[15]	Scheme[13]	BMHADS						Scheme[11]	Scheme[12]	Scheme[10]	BMHADS
	32 bytes			10	32.256	33.408	12.672	42.624	13.824	7.392					10	192.197	185.078	142.368	223.887
	96 bytes			20	66.816	67.968	24.192	88.704	25.344	9.312	/KB				20	370.157	363.038	284.736	284.397
	192 bytes	Number of attributes		30	101.376	102.528	35.712	134.784	36.864	11.232			Number of attributes		30	548.117	540.998	427.104	344.907	/ms
	576 bytes			40	135.936	137.088	47.232	180.864	48.384	13.152					40	726.077	718.958	569.472	405.417
	0.27 ms			50	170.496	171.648	58.752	226.944	59.904	15.072					50	904.037	896.918	711.84	465.927
	0.61 ms
	0.85 ms					Fig.6 (c) Encrypt files										Fig.6 (d) Decrypt files
	0.98 ms				Scheme[27]	Scheme[26]	Scheme[16]	Scheme[15]	Scheme[13]	BMHADS						Scheme[27]	Scheme[26]	Scheme[16]	Scheme[15]	Scheme[13]	BMHADS
	3.6 ms			k=4	1.3432	1.3576	0.292	1.4912	0.3064	0.05778					k=4	0.796	0.3928	0.4544	0.9624	0.7336	0.20032
	2.8 ms			k=6	1.9068	1.9284	0.4164	2.1168	0.438	0.10252					k=6	1.1772	0.5724	0.5828	1.4268	1.1436	0.24818
	23.6 ms	Number of files		k=8	2.4704	2.492	0.5408	2.7424	0.5696	0.14726	/s		Number of files		k=8	1.5584	0.752	0.7112	1.8912	1.5536	0.29604	/s
				k=10	3.034	3.0556	0.6652	3.368	0.7012	0.192					k=10	1.9396	0.9316	0.8396	2.3556	1.9636	0.3439
				k=12	3.5976	3.6192	0.7896	3.9936	0.8328	0.23674					k=12	2.3208	1.1112	0.968	2.82	2.3736	0.39176
						Fig.6 (e) Encrypt attributes										Fig.6 (f) Decrypt attributes
					Scheme[27]	Scheme[26]	Scheme[16]	Scheme[15]	Scheme[13]	BMHADS						Scheme[27]	Scheme[26]	Scheme[16]	Scheme[15]	Scheme[13]	BMHADS
				10	0.4944	0.498	0.1092	0.5484	0.1272	0.0365					10	0.2964	0.2172	0.2936	0.642	0.5004	0.1945
				20	1.0344	1.038	0.2172	1.1484	0.2352	0.0589					20	0.5172	0.288	0.3644	0.9252	0.5844	0.237
		Number of attributes		30	1.5744	1.578	0.3252	1.7484	0.3432	0.0813			Number of attributes		30	0.738	0.3588	0.4352	1.2084	0.6684	0.2795	/s
				40	2.1144	2.118	0.4332	2.3484	0.4512	0.1037					40	0.9588	0.4296	0.506	1.4916	0.7524	0.322
				50	2.6544	2.658	0.5412	2.9484	0.5592	0.1261					50	1.1796	0.5004	0.5768	1.7748	0.8364	0.3645
					Fig.7 (g) User revocation						Fig.7 (h) User join							Fig.7 (i) Policy update
						BMHADS						Scheme[12]	BMHADS						BMHADS
					10	11.5					30	182.4	342					10	2.7
					20	23					40	242.4	348					20	5.4	/ms
			Number of attributes		30	34.5	/ms		Number of attributes		50	302.4	354	/ms		Number of attributes		30	8.1
					40	46					60	362.4	360					40	10.8
					50	57.5					70	422.4	366					50	13.5
					Fig.7 (a) Blockchain storage overhead							Fig.7 (b) Signature storage overhead
							10	16.97						ECDSA	BLS12-381
							20	60.09					2 of 2	192	96
							30	129.47					2 of 3	192	96
							40	217.6					3 of 4	288	96
					Number of nodes		50	337.59	/KB		Threshold size		4 of 5	384	96
							60	483.84					4 of 6	384	96
							70	643.22					5 of 7	480	96
							80	840.1					6 of 8	576	96
							90	1063.22
							100	1293.84
				Fig.7 (c) Average latency and transaction throughputs of involved transaction
						Average time latency
						50	75	50
						100	115	100
					send rate	150	145	150
						200	175	200
						250	215	250
						300	275	300
								TPS
				Fig.8 (a) Authentication success rate.							Fig.8 (b) Performance camparison.
													Delay	TPS
					0.1	1						0	130	470
					0.15	0.99						0.05	137	460
	Percentage of malicious nodes(%)				0.2	0.98						0.1	145	440
					0.25	0.97		Percentage of malicious nodes(%)				0.15	160	420
					0.3	0.96						0.2	180	390
					0.33	0.624						0.25	210	360
					0.35	0						0.3	250	320
